# Supplementary material for: A pH Dual-Responsive Multifunctional Nanoparticle Based on Mesoporous Silica with Metal-Polymethacrylic Acid Gatekeeper for Improving Plant Protection and Nutrition
Source: Nanomaterials (Basel). 2022 Feb 18;12(4):687. doi: 10.3390/nano12040687 (PMC8875777; doi:10.3390/nano12040687)
Supplement: Supplementary file 1 [file nanomaterials-12-00687-s001.zip]

Archive with 1 entries (1 files):
- nanomaterials-1556667-supplementary.pdf
